# Supplementary material for: Retrospective radiographic myelogram measurements and long-term outcomes in horses undergoing cervical interbody fusion surgery: 22 cases
Source: PLoS One. 2025 May 7;20(5):e0323083. doi: 10.1371/journal.pone.0323083 (PMC12057888; doi:10.1371/journal.pone.0323083)
Supplement: S1 Dataset — Site C2-3 Summary Values. (XLSX) [file pone.0323083.s001.xlsx]

## Sheet: S1 dataset
Site C2-3 SUMMARY VALUES
Horse ID	Surgery at C2-3?	C2-3 DCCR neutral mean	C2-3 DDR neutral mean	C2-3 DCCR flexion mean	C2-3 DDR flexion mean
4	0	-0.0505914	-0.0303145	0.127957	0.124014
6	0	-0.10117	0.0299428	0.0565546	0.218433
8	0	-0.158845	-0.011725	-0.238351	0.0723329
10	0	0.0238643	0.116024	0.152331	0.240486
11	0	-0.102544	0.0305804	nd	nd
12	0	0.019285	0.168553	0.000411	0.221597
19	0	-0.174045	-0.0292608	-0.0129803	0.167648
22	0	-0.075004	0.0586981	0.0127625	0.220061
23	0	0.0954226	0.0982044	0.399552	0.301719
24	0	-0.0438589	-0.0258448	nd	nd
27	0	-0.0351174	-0.0262198	nd	nd
29	0	0.0149663	0.0661653	-0.278839	0.165678
30	0	0.0804001	-0.0109065	0.009692	0.152998
31	0	-0.240732	0.0512187	-0.48716	0.0492197
32	0	-0.194466	0.055395	-0.15748	0.144795
35	0	-0.0496406	0.0103828	nd	nd
37	0	-0.101572	0.0531153	0.0203245	0.12727
38	0	0.0397127	0.0513232	0.0166807	0.126072
41	0	-0.0820619	0.0679857	0.212476	0.322293
43	0	0.101528	0.0571433	0.752336	0.451851
44	1	-0.150849	0.0456976	-0.0968925	0.16471
67	0	-0.128	0.079	-0.252	0.207333
Mean all horses		-0.061	0.051	0.013	0.193
	1 = surgery at site C2-3, 0 = no surgery at C2-3
	Shapiro-Wilk test for normality p value	0.79379	0.1586	0.19105	0.141
		Paired t-test DCCR neutral vs DCCR flexion all horses
		p = 0.1715, absolute mean difference = 7.3%
		Paired t-test DDR neutral vs DDR flexion all horses
		p = 0.0000, absolute mean difference = 14.2%
