# Supplementary material for: Retrospective radiographic myelogram measurements and long-term outcomes in horses undergoing cervical interbody fusion surgery: 22 cases
Source: PLoS One. 2025 May 7;20(5):e0323083. doi: 10.1371/journal.pone.0323083 (PMC12057888; doi:10.1371/journal.pone.0323083)
Supplement: S2 Dataset — Site C3-4 Summary Values. (XLSX) [file pone.0323083.s002.xlsx]

## Sheet: S2 dataset
Site C3-4 SUMMARY VALUES
HorseID	Surgery at C3-4?	C3-4 DCCR neutral mean	C3-4 DDR neutral mean	C3-4 DCCR flexion mean	C3-4 DDR flexion mean	C3-4 DCCR neutral ≥ 50%	C3-4 DCCR flexed ≥ 50%	C3-4 DDR neutral ≥ 20%	C3-4 DDR flexed ≥ 20%
4	0	nd	nd	-0.0822433	0.152413	nd	negative	nd	negative
6	0	0.0834846	-0.0178022	0.161909	0.254031	negative	negative	negative	positive
8	0	0.0672066	-0.0102581	0.125981	0.230193	negative	negative	negative	positive
10	0	-0.138794	0.0824093	0.148624	0.365384	negative	negative	negative	positive
11	1	-0.157476	0.0121585	0.131469	0.209698	negative	negative	negative	positive*	*Horse ID 11 DDR flexed: 2 observers scored < 20%, one observer >20%, mean value >20%
12	1	-0.180311	0.146993	0.0794509	0.410197	negative	negative	negative	positive
19	1	-0.332349	-0.0712637	0.0512526	0.217201	negative	negative	negative	positive
22	0	-0.0853835	0.0105804	0.170576	0.196959	negative	negative	negative	negative
23	0	0.0812674	0.0191599	0.079844	0.189232	negative	negative	negative	negative
24	1	-0.149327	-0.0243511	0.281953	0.311735	negative	negative	negative	positive
27	0	-0.234782	0.0920367	0.0579038	0.25867	negative	negative	negative	positive
29	0	-0.242851	-0.0151413	0.0241922	0.230866	negative	negative	negative	positive
30	0	0.0597874	0.0245825	0.362403	0.225399	negative	negative	negative	positive
31	0	-0.323566	0.0901637	0.288066	0.324362	negative	negative	negative	positive
32	0	-0.033054	0.142332	0.167333	0.30025	negative	negative	negative	positive
35	0	0.058372	0.0541112	0.0962964	0.278819	negative	negative	negative	positive
37	0	-0.233774	0.0242777	0.238229	0.310588	negative	negative	negative	positive
38	0	-0.135802	0.0241274	0.0101983	0.260132	negative	negative	negative	positive
41	0	-0.276029	0.158755	0.0759688	0.261404	negative	negative	negative	positive
43	0	-0.242914	-0.0328888	0.232043	0.308895	negative	negative	negative	positive
44	0	-0.0203556	0.0666144	0.13155	0.343786	negative	negative	negative	positive
67	0	-0.0573333	0.002	-0.124333	0.251	negative	negative	negative	positive
mean all horses		-0.119	0.037	0.123	0.268
	1 = surgery at site C3-4, 0 = no surgery at C3-4
	Shapiro-Wilk test for normality p value	0.13491	0.27238	0.93748	0.94926	nd = not done
	Independent group t-test C3-4 operated vs non-operated horses	0.1692	0.4671	0.8127	0.5028
	Bonferroni corrected critical p value for 4 comparisons = 0.05/4 = 0.0125
	Paired t-test DCCR neutral vs DCCR flexion all horses
	p = 0.0000, absolute mean difference = 25.2%
	Paired t-test DDR neutral vs DDR flexion all horses
	p = 0.0000, absolute mean difference = 23.6%
