# Supplementary material for: Retrospective radiographic myelogram measurements and long-term outcomes in horses undergoing cervical interbody fusion surgery: 22 cases
Source: PLoS One. 2025 May 7;20(5):e0323083. doi: 10.1371/journal.pone.0323083 (PMC12057888; doi:10.1371/journal.pone.0323083)
Supplement: S3 Dataset — Site C4-5 Summary Values. (XLSX) [file pone.0323083.s003.xlsx]

## Sheet: S3 dataset
Site C4-5 SUMMARY VALUES
HorseID	Surgery at C4-5?	C4-5 DCCR neutral mean	C4-5 DDR neutral mean	C4-5 DCCR flexion mean	C4-5 DDR flexion mean	C4-5 DCCR extension mean	C4-5 DDR extension mean	C4-5 DCCR neutral ≥ 50%	C4-5 DCCR flexion ≥ 50%	C4-5 DCCR extension ≥ 50%	C4-5 DDR neutral ≥ 20%	C4-5 DDR flexion ≥ 20%	C4-5 DDR extension ≥ 20%
4	1	-0.579745	-0.093385	0.149627	0.159107	0.0145928	-0.0748537	negative	negative	negative	negative	negative	negative
6	0	0.135385	-0.00409952	0.221888	0.232011	0.292993	-0.0417917	negative	negative	negative	negative	positive	negative
8	1	0.0386109	0.0517594	0.157458	0.378059	0.158926	0.134482	negative	negative	negative	negative	positive	negative
10	0	0.122125	0.0959658	0.131131	0.27591	0.370776	0.185083	negative	negative	negative	negative	positive	negative
11	1	0.0455076	0.0179194	0.369939	0.283356	nd	nd	negative	negative	nd	negative	positive	nd
12	1	0.0579144	0.106652	0.0962309	0.290346	0.071217	-0.0149951	negative	negative	negative	negative	positive	negative
19	1	-0.148906	-0.053958	-0.0253321	0.178223	0.120947	-0.0688571	negative	negative	negative	negative	negative	negative
22	0	-0.0115875	0.0484268	0.198867	0.258282	0.1627	0.0723196	negative	negative	negative	negative	positive	negative
23	0	-0.0663931	-0.0264147	0.313034	0.366541	0.290648	0.125536	negative	negative	negative	negative	positive	negative
24	1	-0.143113	0.0185917	0.208973	0.318216	0.0424585	0.00804914	negative	negative	negative	negative	positive	negative
27	1	-0.0663261	0.146143	0.287444	0.347353	0.201408	0.0679975	negative	negative	negative	negative	positive	negative
29	0	-0.0577041	0.0739315	0.191499	0.356829	0.442947	0.0589485	negative	negative	negative	negative	positive	negative
30	1	0.148856	0.0606056	0.194476	0.269756	0.0934611	0.0637157	negative	negative	negative	negative	positive	negative
31	1	0.199627	0.234978	0.582586	0.370901	0.374658	0.014212	negative	positive	negative	positive	positive	negative
32	0	0.0691038	0.0140451	0.0724328	0.259751	0.342704	0.00376968	negative	negative	negative	negative	positive	negative
35	1	0.00776978	0.0511512	0.269573	0.289788	0.210046	-0.0283211	negative	negative	negative	negative	positive	negative
37	0	-0.0374865	0.0188856	0.35562	0.3174	0.235777	0.00561077	negative	negative	negative	negative	positive	negative
38	1	0.0338098	0.0172364	0.33335	0.257678	0.208604	-0.00614894	negative	negative	negative	negative	positive	negative
41	0	-0.00310936	0.0595673	0.150447	0.260044	0.194492	0.079884	negative	negative	negative	negative	positive	negative
43	1	-0.220061	-0.0761807	0.708373	0.382969	0.0960185	-0.0562213	negative	positive	negative	negative	positive	negative
44	0	0.0892674	-0.0181625	0.342899	0.367668	0.371745	0.0256893	negative	negative	negative	negative	positive	negative
67	0	0.0433333	0.104333	0.00333333	0.287	0.188816	0.158667	negative	negative	negative	negative	positive	negative
mean all horses		-0.016	0.039	0.242	0.296	0.214	0.034
	1 = surgery at site C4-5, 0 = no surgery at C4-5									nd = not done
	Shapiro-Wilk test for normality p value	0.00141	0.61431	0.08895	0.165	0.60906	0.47575
	Independent group t-test C4-5 operated vs non-operated horses	0.256	0.916	0.0287	0.875	0.003	0.05
	Wilcoxon rank-sum (Mann-Whitney) operated vs non-operated value	0.429				Absolute mean difference DCCR Extended operated versus non-operated 14.4%
	Bonferroni corrected critical p value for 6 comparisons = 0.05/6 = 0.008
	Paired t-test DCCR neutral vs DCCR flexion all horses
	p = 0.0000, absolute mean difference = 25.7%
	(Wilcoxon signed-rank p = 0.0001)
	Paired t-test DCCR neutral vs DCCR extension all horses
	p = 0.0000, absolute mean difference = 23.2%
	(Wilcoxon signed-rank p = 0.0001)
	Paired t-test DCCR flexion vs DCCR extension all horses
	p = 0.6150, absolute mean difference 2.2%
	Paired t-test DDR neutral vs DDR flexion all horsess
	p = 0.0000, absolute mean difference = 25.7%
	Paired t-test DDR neutral vs DDR extension all horses
	p = 0.7471, absolute mean difference = 0.6%
	Paired t-test DDR flexion vs DDR extension all horses
	p = 0.0000, absolute mean difference = 26.2%
