# Supplementary material for: Retrospective radiographic myelogram measurements and long-term outcomes in horses undergoing cervical interbody fusion surgery: 22 cases
Source: PLoS One. 2025 May 7;20(5):e0323083. doi: 10.1371/journal.pone.0323083 (PMC12057888; doi:10.1371/journal.pone.0323083)
Supplement: S4 Dataset — Site C5-6 Summary Values. (XLSX) [file pone.0323083.s004.xlsx]

## Sheet: S4 dataset
Site C5-6 SUMMARY VALUES
HorseID	Surgery at C5-6?	C5-6 DCCR neutral mean	C56 DDR neutral mean	C5-6 DCCR flexed mean	C5-6 DDR flexed mean	C5-6 DCCR extended mean	C5-6 DDR extended mean	C5-6 DCCR neutral ≥ 50%	C5-6 DCCR flexion ≥ 50%	C5-6 DCCR extension ≥ 50%	C5-6 DDR neutral ≥ 20%	C5-6 DDR flexed ≥ 20%	C5-6 DDR extended ≥ 20%
4	0	-0.168849	-0.0713955	nd	nd	-0.0973548	-0.029282	negative	nd	negative	negative	nd	negative
6	1	0.386853	0.121713	0.0066024	0.104555	0.2351	0.0856736	negative	negative	negative	negative	negative	negative
8	0	0.0676562	0.0565782	-0.0378138	0.129457	0.266529	0.104091	negative	negative	negative	negative	negative	negative
10	1	0.152556	0.0709031	-0.227471	0.10974	0.397592	0.202131	negative	negative	negative	negative	negative	positive
11	0	0.220622	0.0432278	0.0918515	0.115773	0.103267	0.0740883	negative	negative	negative	negative	negative	negative
12	0	0.0868838	0.203587	0.016215	0.321392	0.190343	0.187854	negative	negative	negative	positive	positive	negative
19	0	-0.049449	-0.096277	-0.0960999	0.0904798	0.219458	0.0063231	negative	negative	negative	negative	negative	negative
22	1	0.195312	0.0361853	0.0499406	0.238248	0.26026	0.0524172	negative	negative	negative	negative	positive	negative
23	1	-0.0299381	0.0449479	0.029143	0.22398	0.153656	0.120706	negative	negative	negative	negative	positive	negative
24	0	0.0025877	0.0058348	0.0398609	0.197364	0.109712	0.0348235	negative	negative	negative	negative	negative	negative
27	0	0.0486171	0.0277465	-0.0967956	0.156807	0.150347	0.0602471	negative	negative	negative	negative	negative	negative
29	0	0.0476173	0.0269431	0.085952	0.197318	0.313582	0.0474687	negative	negative	negative	negative	negative	negative
30	1	0.181865	0.0524932	0.414659	0.326048	0.273605	0.0045018	negative	negative	negative	negative	positive	negative
31	0	0.323498	0.0319676	-0.151687	0.0964885	0.225694	-0.0068522	negative	negative	negative	negative	negative	negative
32	0	0.0676939	0.0672412	0.048626	0.251503	0.311216	0.080195	negative	negative	negative	negative	positive	negative
35	0	0.0800765	-0.0192755	-0.0836075	0.082777	0.214929	0.0332757	negative	negative	negative	negative	negative	negative
37	0	0.123279	-0.0329519	-0.0028021	0.0631367	0.310089	-0.0146691	negative	negative	negative	negative	negative	negative
38	0	0.0122829	0.0167154	-0.105624	0.170288	0.269401	0.0271944	negative	negative	negative	negative	negative	negative
41	1	0.162518	0.103097	0.0429598	0.30853	0.291656	-0.0051916	negative	negative	negative	negative	positive	negative
43	0	0.0305856	-0.0593323	0.06737	0.254281	0.24878	-0.0250733	negative	negative	negative	negative	positive	negative
44	0	0.056981	-0.0131871	0.0039961	0.191022	0.315554	0.0028742	negative	negative	negative	negative	negative	negative
67	0	0.265	0.0656667	-0.151	0.292	0.26832	0.065	negative	negative	negative	negative	positive	negative
mean all horses		0.103	0.031	-0.003	0.187	0.229	0.05
	1 = surgery at C5-6, 0 = no surgery at site C5-6
	Shapiro-Wilk test for normality p value	0.86632	0.62433	0.00947	0.19083	0.01147	0.05896
	Independent group t test C5-6 operated vs non-operated horses p value	0.106	0.0797	0.226	0.2857	0.2711	0.2369
	Wilcoxon rank-sum (Mann-Whitney) operated vs non-operated p value			0.3502		0.3379
	Bonferroni corrected critical p value for 6 comparisons = 0.05/6 = 0.008
	Not operated at C5-6	Operated at C5-6	Total
nd	1	0	1
C5-6 DDR flexion <20%	11	2	13
C5-6 DDR flexion ≥20%	4	4	8
Total	16	6	22
Chi square p value	0.088
Fisher's exact test p value	0.146
	Paired t-test DCCR neutral vs DCCR flexion all horses
	p = 0.0054, absolute mean difference = 11.9%
	(Wilcoxon signed-rank p = 0.0041)
	Paired t-test DCCR neutral vs DCCR extension all horses
	p = 0.0001, absolute mean difference = 12.6%
	(Wilcoxon signed-rank p = 0.0011)
	Paired t-test DCCR flexion vs DCCR extension all horses
	p = 0.0000, absolute mean difference = 24.7%
	(Wilcoxon signed-rank p = 0.0001)
	Paired t-test DDR neutral vs DDR flexion all horses
	p = 0.0000, absolute mean difference = 15.1%
	Paired t-test DDR neutral vs DDR extension all horses
	p = 0.0901, absolute mean difference = 1.9%
	Paired t-test DDR flexion vs DDR extension all horses
	p = 0.0000, absolute mean difference = 13.3%
