# Supplementary material for: Retrospective radiographic myelogram measurements and long-term outcomes in horses undergoing cervical interbody fusion surgery: 22 cases
Source: PLoS One. 2025 May 7;20(5):e0323083. doi: 10.1371/journal.pone.0323083 (PMC12057888; doi:10.1371/journal.pone.0323083)
Supplement: S5 Dataset — Site C6-7 Summary Values. (XLSX) [file pone.0323083.s005.xlsx]

## Sheet: S5 dataset
site C6-7 SUMMARY VALUES
HorseID	Surgery at C6-7?	C6-7 DCCR neutral mean	C6-7 DDR neutral mean	C6-7 DCCR flexion mean	C6-7 DDR flexion mean	C6-7 DCCR extended mean	C6-7 DDR extended mean	C6-7 DCCR neutral ≥ 50%	C6-7 DCCR flexion ≥ 50%	C6-7 DCCR extension ≥ 50%	C6-7 DDR neutral ≥ 20%	C6-7 DDR flexion ≥ 20%	C6-7 DDR extension ≥ 20%
4	0	0.115133	-0.111489	-0.309796	-0.11926	0.252762	0.0035239	negative	negative	negative	negative	negative	negative
6	1	0.436187	0.136762	0.009125	0.0730441	0.510069	0.113868	negative	negative	positive	negative	negative	negative
8	1	0.310634	0.13343	-0.196797	0.112712	0.497332	0.28831	negative	negative	negative	negative	negative	positive
10	1	0.387504	0.363683	0.0853849	0.140864	0.639841	0.36242	negative	negative	positive	positive	negative	positive
11	0	0.13383	-0.0229416	-0.0395023	0.0399001	0.189552	0.0269094	negative	negative	negative	negative	negative	negative
12	0	0.086137	0.172539	-0.158898	0.154814	0.323771	0.153832	negative	negative	negative	negative	negative	negative
19	0	0.301927	0.0503522	-0.211111	0.0102837	0.44816	0.0518015	negative	negative	negative	negative	negative	negative
22	1	0.393212	0.201488	0.0881469	0.201204	0.268346	0.203022	negative	negative	negative	positive	positive	positive
23	0	0.0905094	0.0510709	0.0161627	0.0964819	0.0907683	0.0567075	negative	negative	negative	negative	negative	negative
24	0	0.286794	0.10342	-0.149116	0.0394881	0.394183	0.0759316	negative	negative	negative	negative	negative	negative
27	0	0.100227	0.0603407	-0.202492	0.0867108	0.124788	0.0872694	negative	negative	negative	negative	negative	negative
29	1	0.512934	0.248693	-0.2519	0.154294	0.585106	0.291988	positive	negative	positive	positive	negative	positive
30	0	0.172856	0.0086831	0.172934	0.210051	0.090273	0.0033944	negative	negative	negative	negative	positive	negative
31	1	0.423024	0.238382	0.0088702	0.0498034	0.525213	0.182194	negative	negative	positive	positive	negative	negative
32	1	0.459173	0.314147	-0.0201652	0.19624	0.535873	0.344537	negative	negative	positive	positive	negative	positive
35	0	0.165415	0.0273266	-0.10838	0.0360252	0.205253	0.0323464	negative	negative	negative	negative	negative	negative
37	1	0.0581941	0.082198	-0.140484	0.0334061	0.504578	0.199824	negative	negative	positive	negative	negative	negative	*Horse ID 37 DDR extended 2 observers scored < 50%, one observer >50%, mean value >50%
38	0	0.196987	0.0237195	-0.119148	0.0315297	0.248411	0.0854088	negative	negative	negative	negative	negative	negative
41	0	0.160548	0.121953	-0.123132	0.0798228	0.233831	0.0880145	negative	negative	negative	negative	negative	negative
43	0	0.339008	0.0852967	-0.137414	0.0685566	0.237723	0.077847	negative	negative	negative	negative	negative	negative
44	0	0.264795	0.0636341	-0.422361	0.0272154	0.324146	0.0918474	negative	negative	negative	negative	negative	negative
67	1	0.554667	0.291667	0.116667	0.147	0.548531	0.301667	positive	negative	positive	positive	negative	positive
mean all horses		0.27	0.1201	-0.095	0.085	0.354	0.142
	1 = surgery at site C6-7, 0 = no surgery C6-7
	Shapiro-Wilk test for normality p value	0.20212	0.71406	0.90631	0.17579	0.14656	0.02424
	Independent group t-test C6-7 operated vs non-operated horses	0.0004	0.0001	0.1014	0.0492	0	0
	Wilcoxon rank-sum (Mann-Whitney) operated vs non-operated value						0.0001
	Bonferroni corrected critical p value for 6 comparisons = 0.05/6 = 0.008
	Paired t-test DCCR neutral vs DCCR flexion all horses							Fisher's exact test DCCR-N positive vs surgery positive	Fisher's exact test DCCR-F positive vs surgery positive	Fisher's exact test DCCR-E positive vs surgery positive	Fisher's exact test DDR-N positive vs surgery positive	Fisher's exact test DDR-F positive vs surgery positive	Fisher's exact test DDR-E positive vs surgery positive
	p = 0.0000, absolute mean difference = 36.6%							p = 0.156	nd	p = 0.000	p = 0.001	p = 1.000	p = 0.001
										If horse 11 is recorded as a negative
	Paired t-test DCCR neutral vs DCCR extension all horses
	p = 0.0053, absolute mean difference = 8.3%
	Paired t-test DCCR flexion vs DCCR extension all horses
	p = 0.0000, absolute mean difference = 44.9%
	Paired t-test DDR neutral vs DDR flexion all horses
	p = 0.0770, absolute mean difference = 3.5%
	Paired t-test DDR neutral vs DDR extension all horses
	p = 0.0647, absolute mean difference = 2.2%
	(Wilcoxon sign rank p = 0.1080)
	Paired t-test DDR flexion vs DDR extension all horses
	p = 0.0106, absolute mean difference = 5.7%
	(Wilcoxon sign rank p = 0.0067)
	Paired t-test DDR neutral vs DDR flexion non-operated C6-7
	p = 0.6122 , absolute mean difference = 0.9%
	Paired t-test DDR neutral vs DDR flexion operated C6-7
	p = 0.004, absolute mean difference = 10%
	Paired t-test DDR neutral vs DDR extension non-operated C6-7
	p = 0.2008, absolute mean difference = 1.5%
	Paired t-test DDR neutral vs DDR extension operated C6-7
	p = 0.2046, absolute mean difference = 3%
	Paired t-test DDR flexion vs DDR extension non-operated C6-7
	p = 0.7940, absolute mean difference = 0.5%
	Paired t-test DDR flexion vs DDR extension operated C6-7
	p = 0.0004 , absolute mean difference = 13.1%
