# Supplementary material for: Retrospective radiographic myelogram measurements and long-term outcomes in horses undergoing cervical interbody fusion surgery: 22 cases
Source: PLoS One. 2025 May 7;20(5):e0323083. doi: 10.1371/journal.pone.0323083 (PMC12057888; doi:10.1371/journal.pone.0323083)
Supplement: S6 Dataset — Correlations between DCCR and DDR. (XLSX) [file pone.0323083.s006.xlsx]

## Sheet: S6 dataset
Correlations
	DCCR neutral	DDR neutral	DCCR flexed	DDR flexed	DCCR extended	DDR extended
C2-3
DCCR neutral	1				nd	nd
DDR neutral	Pearsons r 0.251, 95% CI -0.1901, 0.608	1			nd	nd
DCCR flexed			1		nd	nd
DDR flexed			Pearsons r 0.844, 95% CI 0.623, 0.941	1	nd	nd
C3-4
DCCR neutral	1				nd	nd
DDR neutral	Pearsons r -0.087, 95% CI -0.500, 0.358	1			nd	nd
DCCR flexed			1		nd	nd
DDR flexed			Pearsons r 0.3261, 95% CI -0.111, 0.657	1	nd	nd
C4-5
DCCR neutral	1
DDR neutral	Pearsons r 0.620, 95% CI 0.268, 0.826	1
DCCR flexed			1
DDR flexed			Pearsons r 0.584, 95% CI 0.215, 0.807	1
DCCR extended					1
DDR extended					Pearsons r 0.334, 95% CI -0.114, 0.669	1
C5-6
DCCR neutral	1
DDR neutral	Pearsons r 0.531, 95% CI 0.141, 0.778	1
DCCR flexed			1
DDR flexed			Pearsons r 0.508, 95% CI 0.098, 0.771	1
DCCR extended					1
DDR extended					Pearsons r 0.206, 95% CI -0.237, 0.577	1
C6-7
DCCR neutral	1
DDR neutral	Pearsons r 0.736, 95% CI 0.456, 0.883	1
DCCR flexed			1
DDR flexed			Pearsons r 0.597, 95% CI 0.235, 0.814	1
DCCR extended					1
DDR extended					Pearsons r 0.798, 95% CI 0.567, 0.913	1
