# Supplementary material for: Retrospective radiographic myelogram measurements and long-term outcomes in horses undergoing cervical interbody fusion surgery: 22 cases
Source: PLoS One. 2025 May 7;20(5):e0323083. doi: 10.1371/journal.pone.0323083 (PMC12057888; doi:10.1371/journal.pone.0323083)
Supplement: S7 Dataset — Interrater agreement data. (XLSX) [file pone.0323083.s007.xlsx]

## Sheet: S7 dataset
							Interrater agreement
Measurement	Positive criterion	Rater 1 number of positives	Rater 2 number of positives	Rater 3 number of positives	Percent agreement	Percent agreement 95% confidence interval low	Percent agreement 95% confidence interval high	Gwet's AC	Gwet's AC 95% confidence interval low	Gwet's AC 95% confidence interval high	ICC 2,1 (absolute agreement)
DCCR C2-3 neutral	≥50%	0	0	0	no positives, nd	nd	nd	no positives, nd	nd	nd	0.1343
DCCR C2-3 flexed	≥50%	1	1	1	1	1	1	1	1	1	0.5036
DDR C2-3 neutral	≥20%	0	0	0	no positives, nd	nd	nd	no positives, nd	nd	nd	0.4067
DDR C2-3 flexed	≥20%	8	6	7	0.7778	0.617	0.9386	0.5765	0.2474	0.9055	0.7309
DCCR C3-4 neutral	≥50%	0	0	0	no positives, nd	nd	nd	no positives, nd	nd	nd	0.248
DCCR C3-4 flexed	≥50%	0	0	1	0.9697	0.9067	1	0.9688	0.9018	1	0.1078
DDR C3-4 neutral	≥20%	0	0	1	0.9683	0.902	1	0.9672	0.8967	1	0.5576
DDR C3-4 flexed	≥20%	19	20	16	0.7576	0.612	0.9031	0.6643	0.3994	0.9293	0.5057
DCCR C4-5 neutral	≥50%	0	0	0	no positives, nd	nd	nd	no positives, nd	nd	nd	0.5209
DCCR C4-5 flexed	≥50%	2	2	3	0.9697	0.9067	1	0.9626	0.8826	0.8826	0.6491
DCCR C4-5 extended	≥50%	1	0	0	0.9683	0.902	1	0.9672	0.8967	1	0.4963
DDR C4-5 neutral	≥20%	1	1	1	1	1	1	1	1	1	0.7208
DDR C4-5 flexed	≥20%	22	20	18	0.8788	0.7621	0.9955	0.8548	0.6898	1	0.3943
DDR C4-5 extended	≥20%	0	0	2	0.9365	0.8452	1	0.9323	0.8289	1	0.6364
DCCR C5-6 neutral	≥50%	0	1	0	0.9697	0.9067	1	0.9688	0.9018	1	0.2964
DCCR C5-6 flexed	≥50%	0	1	1	0.9683	0.902	1	0.9662	0.8911	1	0.2233
DCCR C5-6 extended	≥50%	0	0	0	no positives, nd	nd	nd	no positives, nd	nd	nd	0.2342
DDR C5-6 neutral	≥20%	0	0	1	0.9697	0.9067	1	0.9688	0.9018	1	0.6625
DDR C5-6 flexed	≥20%	7	13	7	0.7143	0.5604	0.8682	0.44	0.1177	0.7623	0.5892
DDR C5-6 extended	≥20%	0	1	1	0.9697	0.9067	1	0.9678	0.8968	1	0.5342
DCCR C6-7 neutral	≥50%	1	3	4	0.9091	0.8053	1	0.8845	0.7336	1	0.5321
DCCR C6-7 flexed	≥50%	0	0	0	no positives, nd	nd	nd	no positives, nd	nd	nd	0.2615
DCCR C6-7 extended	≥50%	6	6	5	0.8485	0.7217	0.9753	0.7546	0.5155	0.9938	0.7743
DDR C6-7 neutral	≥20%	7	5	6	0.8788	0.7621	0.9955	0.7991	0.5844	1	0.8394
DDR C6-7 flexed	≥20%	2	3	1	0.8788	0.7621	0.9955	0.8548	0.6898	1	0.5986
DDR C6-7 extended	≥20%	6	8	4	0.8485	0.7217	0.9753	0.7489	0.5175	0.9802	0.7354
