# Supplementary material for: Retrospective radiographic myelogram measurements and long-term outcomes in horses undergoing cervical interbody fusion surgery: 22 cases
Source: PLoS One. 2025 May 7;20(5):e0323083. doi: 10.1371/journal.pone.0323083 (PMC12057888; doi:10.1371/journal.pone.0323083)
Supplement: S8 Dataset — Receiver Operator Characteristic Curves. (XLSX) [file pone.0323083.s008.xlsx]

## Sheet: S8 dataset
ROC Curves
Myelographic measure	AUC	AUC 95% CI low	AUC 95% CI high		CALCULATED AUC VAN BIERVLIET DATA	AUC 95% CI low	AUC 95% CI high
C4-5
DCCR neutral mean of three raters	0.3761	0.1302	0.62194		0.74	0.46455	1
DCCR neutral rater 1	0.4274	0.17907	0.67563
DCCR neutral rater 2	0.4615	0.20725	0.71582
DCCR neutral rater 3	0.2991	0.07058	0.52771
DDR neutral mean of three raters	0.5128	0.25384	0.7718		0.77	0.51115	1
DDR neutral rater 1	0.5385	0.28399	0.79293
DDR neutral rater 2	0.547	0.29231	0.80171
DDR neutral rater 3	0.4444	0.19284	0.69605
DCCR flexed mean of three raters	0.5983	0.34497	0.85161		0.79	0.528	1
DCCR flexed rater 1	0.7436	0.52803	0.95915
DCCR flexed rater 2	0.641	0.38332	0.89874
DCCR flexed rater 3	0.4188	0.16982	0.66779
DDR flexed mean of three raters	0.4957	0.24287	0.74858		0.7233	0.45718	0.98949
DDR flexed rater 1	0.7265	0.48403	0.96896
DDR flexed rater 2	0.359	0.11439	0.60355
DDR flexed rater 3	0.4017	0.1508	0.65261
C5-6
DCCR neutral mean of three raters	0.6824	0.36191	1		0.6452	0.19699	1
DCCR neutral rater 1	0.3294	0	0.65905
DCCR neutral rater 2	0.6235	0.27062	0.97644
DCCR neutral rater 3	0.8588	0.69537	1
DDR neutral mean of three raters	0.8706	0.71548	1		0.6129	0.26143	0.96438
DDR neutral rater 1	0.7529	0.5506	0.95528
DDR neutral rater 2	0.6941	0.42177	0.96646
DDR neutral rater 3	0.9059	0.7757	1
DCCR flexed mean of three raters	0.575	0.22832	0.92168		0.4766	0	0.96251
DCCR flexed rater 1	0.3125	0.0464	0.5786
DCCR flexed rater 2	0.725	0.39039	1
DCCR flexed rater 3	0.625	0.24999	1
DDR flexed mean of three raters	0.625	0.28479	0.96521		0.8125	0.5215	1
DDR flexed rater 1	0.525	0.15571	0.89429
DDR flexed rater 2	0.625	0.3036	0.9464
DDR flexed rater 3	0.6	0.25355	0.94645
DCCR extended mean of three raters	0.6471	0.35109	0.94302
DCCR extended rater 1	0.5882	0.27471	0.90176
DCCR extended rater 2	0.5059	0.19046	0.82131
DCCR extended rater 3	0.7882	0.51553	1
DDR extended mean of three raters	0.6706	0.32654	1
DDR extended rater 1	0.6235	0.2479	0.99916
DDR extended rater 2	0.6353	0.28731	0.98328
DDR extended rater 3	0.5441	0.11701	0.97123
C6-7
DCCR neutral mean of three raters	0.8803	0.66337	1		0.9483	0.89187	1
DCCR neutral rater 1	0.8718	0.71141	1
DCCR neutral rater 2	0.8205	0.64362	0.9974
DCCR neutral rater 3	0.8889	0.67112	1
DDR neutral mean of three raters	0.9487	0.86371	1		0.9889	0.96454	1
DDR neutral rater 1	0.9487	0.85748	1
DDR neutral rater 2	0.8291	0.64664	1
DDR neutral rater 3	0.9573	0.88409	1
DCCR flexed mean of three raters	0.6923	0.44634	0.93827		0.8846	0.6454	1
DCCR flexed rater 1	0.7179	0.47922	0.95667
DCCR flexed rater 2	0.6068	0.35785	0.85582
DCCR flexed rater 3	0.7265	0.48924	0.96375
DDR flexed mean of three raters	0.7436	0.52507	0.96211		1	1	1
DDR flexed rater 1	0.7692	0.5351	1
DDR flexed rater 2	0.7521	0.53941	0.96486
DDR flexed rater 3	0.7863	0.56834	1
DCCR extended mean of three raters	0.9658	0.89279	1
DCCR extended rater 1	0.8889	0.7148	1
DCCR extended rater 2	0.8974	0.69572	1
DCCR extended rater 3	0.9658	0.90258	1
DDR extended mean of three raters	0.9915	0.96776	1
DDR extended rater 1	0.9402	0.81879	1
DDR extended rater 2	0.9658	0.89376	1
DDR extended rater 3	0.9573	0.86942	1
